# Supplementary material for: Enzymatic Control over Reactive Intermediates Enables Direct Oxidation of Alkenes to Carbonyls by a P450 Iron-Oxo Species
Source: J Am Chem Soc. 2022 Aug 23;144(35):15954–68. doi: 10.1021/jacs.2c02567 (PMC9460782; doi:10.1021/jacs.2c02567)
Supplement: Supplementary file 2 — ja2c02567_si_002.zip [file ja2c02567_si_002.zip]

Archive with 14 entries (13 files):
- QCT_movies_v2/
- __MACOSX/._QCT_movies_v2
- QCT_movies_v2/QCT_recrossing_doublet.mpg
- __MACOSX/QCT_movies_v2/._QCT_recrossing_doublet.mpg
- QCT_movies_v2/QCT_epoxide_formation_2_quartet.mpg
- __MACOSX/QCT_movies_v2/._QCT_epoxide_formation_2_quartet.mpg
- QCT_movies_v2/QCT_epoxide_formation_1_quartet.mpg
- __MACOSX/QCT_movies_v2/._QCT_epoxide_formation_1_quartet.mpg
- QCT_movies_v2/QCT_unreacted_Int1_quartet.mpg
- __MACOSX/QCT_movies_v2/._QCT_unreacted_Int1_quartet.mpg
- QCT_movies_v2/QCT_recrossing_quartet.mpg
- __MACOSX/QCT_movies_v2/._QCT_recrossing_quartet.mpg
- QCT_movies_v2/QCT_epoxide_formation_doublet.mpg
- __MACOSX/QCT_movies_v2/._QCT_epoxide_formation_doublet.mpg
